# Supplementary material for: Phase-Optimized Peristaltic Pumping by Integrated Microfluidic Logic
Source: Micromachines (Basel). 2022 Oct 20;13(10):1784. doi: 10.3390/mi13101784 (PMC9610095; doi:10.3390/mi13101784)
Supplement: Supplementary file 1 [file micromachines-13-01784-s001.zip]

Archive with 1 entries (1 files):
- micromachines-1892928-supplementary.pdf
